# Supplementary material for: Inorganic Scaling Mechanisms During Forward Osmosis Concentration of Fresh vs. Hydrolysed Urine: Theoretical Modelling and Experimental Validation
Source: Membranes (Basel). 2026 Jun 5;16(6):197. doi: 10.3390/membranes16060197 (PMC13303410; doi:10.3390/membranes16060197)
Supplement: Supplementary file 1 [file membranes-16-00197-s001.zip]

Archive with 1 entries (1 files):
- membranes-4237522-supplementary.pdf
